# Supplementary material for: The Origin of Stereoselectivity in the Hydrogenation of Oximes Catalyzed by Iridium Complexes: A DFT Mechanistic Study
Source: Molecules. 2022 Nov 30;27(23):8349. doi: 10.3390/molecules27238349 (PMC9737400; doi:10.3390/molecules27238349)
Supplement: Supplementary file 1 [file molecules-27-08349-s001.zip]

Archive with 1 entries (1 files):
- molecules-1965683-supplementary.pdf
